# Supplementary material for: Ablation of the miRNA Cluster 24 Has Profound Effects on Extracellular Matrix Protein Abundance in Cartilage
Source: Int J Mol Sci. 2020 Jun 9;21(11):4112. doi: 10.3390/ijms21114112 (PMC7312048; doi:10.3390/ijms21114112)
Supplement: Supplementary file 1 [file ijms-21-04112-s001.zip]

Archive with 3 entries (2 files):
- Supplementary File/
- Supplementary File/ijms-762046-SI-final.pdf
- Supplementary File/ijms-762046-Supplemental Table.xlsx
